# Supplementary material for: A Systematic Review of SMART Implantable Devices for Spinal Implants: Current Insights and Future Trends
Source: Sensors (Basel). 2026 Apr 28;26(9):2729. doi: 10.3390/s26092729 (PMC13165599; doi:10.3390/s26092729)
Supplement: Supplementary file 1 [file sensors-26-02729-s001.zip]

Archive with 1 entries (1 files):
- sensors-4153137-supplementary.pdf
